# Supplementary material for: Global vs local modularity for network community detection
Source: PLoS One. 2018 Oct 29;13(10):e0205284. doi: 10.1371/journal.pone.0205284 (PMC6205596; doi:10.1371/journal.pone.0205284)
Supplement: S1 File — (ZIP) [file pone.0205284.s001.zip]

Archive with 5 entries (4 files):
- network_dataset/
- network_dataset/dolphins.mat
- network_dataset/football.mat
- network_dataset/karate.mat
- network_dataset/yeast.mat
